# Supplementary material for: Bracing of Pectus Carinatum in Children: Current Practices
Source: Children (Basel). 2024 Apr 15;11(4):470. doi: 10.3390/children11040470 (PMC11049298; doi:10.3390/children11040470)
Supplement: Supplementary file 1 [file children-11-00470-s001.zip]

Archive with 1 entries (1 files):
- children-2896583-supplementary.pdf
